# Supplementary material for: Association Between E-Cigarette Use (Vaping) and Oral Health in Adolescents and Young Adults: A Systematic Review
Source: J Clin Med. 2026 May 18;15(10):3886. doi: 10.3390/jcm15103886 (PMC13206924; doi:10.3390/jcm15103886)
Supplement: Supplementary file 1 [file jcm-15-03886-s001.zip]

Archive with 1 entries (1 files):
- jcm-4293924-supplementary.pdf
